# Supplementary material for: Sustainable hydrogel from biowaste: Synthesis and characterization of pectin and starch-based hydrogels derived from fruit peel
Source: PLoS One. 2026 Jul 21;21(7):e0354244. doi: 10.1371/journal.pone.0354244 (PMC13387563; doi:10.1371/journal.pone.0354244)
Supplement: S2 Table — (XLSX) [file pone.0354244.s002.xlsx]

## Sheet: Water retention data
DAYS	GROUP	DATA
DAY 0	CONTROL	100
DAY 0	CONTROL	100
DAY 0	CONTROL	100
DAY 0	PECTIN	100
DAY 0	PECTIN	100
DAY 0	PECTIN	100
DAY 0	STARCH	100
DAY 0	STARCH	100
DAY 0	STARCH	100
DAY 2	CONTROL	63.4631
DAY 2	CONTROL	62.8595
DAY 2	CONTROL	64.0954
DAY 2	PECTIN	92.1241
DAY 2	PECTIN	91.1714
DAY 2	PECTIN	89.4737
DAY 2	STARCH	96.4129
DAY 2	STARCH	92.4855
DAY 2	STARCH	92.795
DAY 4	CONTROL	20.9611
DAY 4	CONTROL	17.8924
Day 4	CONTROL	20.0902
DAY 4	PECTIN	61.8923
DAY 4	PECTIN	61.7657
Day 4	PECTIN	60.0486
DAY 4	STARCH	75.1011
DAY 4	STARCH	73.8788
Day 4	STARCH	70.9885
DAY 6	CONTROL	14.2088
DAY 6	CONTROL	13.7839
DAY 6	CONTROL	13.7301
DAY 6	PECTIN	45.8616
DAY 6	PECTIN	47.8102
DAY 6	PECTIN	45.7704
DAY 6	STARCH	59.4338
DAY 6	STARCH	58.4047
DAY 6	STARCH	59.1542
DAY 8	CONTROL	4.66031
DAY 8	CONTROL	5.23829
DAY 8	CONTROL	4.06102
DAY 8	PECTIN	31.8697
DAY 8	PECTIN	34.3587
DAY 8	PECTIN	33.5939
DAY 8	STARCH	39.5639
DAY 8	STARCH	44.3855
DAY 8	STARCH	44.8312
DAY 10	CONTROL	0
DAY 10	CONTROL	0
DAY 10	CONTROL	0
DAY 10	PECTIN	17.0413
DAY 10	PECTIN	17.0143
DAY 10	PECTIN	17.2486
DAY 10	STARCH	22.1206
DAY 10	STARCH	24.1698
DAY 10	STARCH	21.4062
DAY 12	CONTROL	0
DAY 12	CONTROL	0
DAY 12	CONTROL	0
DAY 12	PECTIN	1.35912
DAY 12	PECTIN	1.02537
DAY 12	PECTIN	1.56331
DAY 12	STARCH	2.11008
DAY 12	STARCH	2.67032
DAY 12	STARCH	1.91438

## Sheet: SWELLING %
MINUTES	HYDROGEL	SWELLING %
10	PECTIN	59.34
10	PECTIN	61.13
10	PECTIN	60.89
10	STARCH	70.56
10	STARCH	69.67
10	STARCH	69.98
20	PECTIN	65.32
20	PECTIN	64.56
20	PECTIN	65.43
20	STARCH	74.59
20	STARCH	75.01
20	STARCH	74.98
30	PECTIN	70.72
30	PECTIN	69.47
30	PECTIN	70.91
30	STARCH	80.33
30	STARCH	80.54
30	STARCH	82.12
60	PECTIN	130
60	PECTIN	130.34
60	PECTIN	128.56
60	STARCH	148.54
60	STARCH	147.87
60	STARCH	147.97
90	PECTIN	209.54
90	PECTIN	209.87
90	PECTIN	208.65
90	STARCH	190.12
90	STARCH	190.45
90	STARCH	189.92
120	PECTIN	318.87
120	PECTIN	317.99
120	PECTIN	318.61
120	STARCH	243.45
120	STARCH	240.56
120	STARCH	242.99
150	PECTIN	336.76
150	PECTIN	335.91
150	PECTIN	336.81
150	STARCH	271.99
150	STARCH	272.31
150	STARCH	272.01
180	PECTIN	344.78
180	PECTIN	354.94
180	PECTIN	343.97
180	STARCH	327.32
180	STARCH	326.43
180	STARCH	326.89
200	PECTIN	363.25
200	PECTIN	362.61
200	PECTIN	363.51
200	STARCH	346.85
200	STARCH	346.54
200	STARCH	345.43
250	PECTIN	363.71
250	PECTIN	364.31
250	PECTIN	362.31
250	STARCH	349.32
250	STARCH	348.93
250	STARCH	349.02
300	PECTIN	364.45
300	PECTIN	364.32
300	PECTIN	364.53
300	STARCH	360.98
300	STARCH	362.32
300	STARCH	362.34

## Sheet: BIODEGRADATION %
Days	Hydrogel	Biodegradation %
0	PECTIN	0
0	PECTIN	0
0	STARCH	0
0	STARCH	0
0	STARCH	0
5	PECTIN	10.3448
5	PECTIN	16.129
5	PECTIN	16.129
5	STARCH	18.4211
5	STARCH	19.6667
5	STARCH	19.6667
10	PECTIN	27.5862
10	PECTIN	29.0323
10	PECTIN	29.0323
10	STARCH	34.2105
10	STARCH	33.3333
10	STARCH	33.3333
15	PECTIN	41.3793
15	PECTIN	41.9355
15	PECTIN	41.9355
15	STARCH	53.4211
15	STARCH	53.3333
15	STARCH	53.3333
20	PECTIN	65.5172
20	PECTIN	67.7419
20	PECTIN	67.7419
20	STARCH	78.9474
20	STARCH	78.6667
20	STARCH	78.6667

## Sheet: YIELD %
Dry biomass	Yield %
PECTIN	38.618
PECTIN	39.412
PECTIN	38.453
STARCH	13.144
STARCH	13.184
STARCH	14.562

## Sheet: ASH
Dry biomass	Ash %
Starch	1.9802
Starch	2.9703
Starch	2
Pectin	2
Pectin	2.13786
Pectin	2.34565
